# Supplementary material for: Clinic, Endoscopic and Histological Features in Patients Treated with ICI Developing GI Toxicity: Some News and Reappraisal from a Mono-Institutional Experience
Source: Diagnostics (Basel). 2022 Mar 11;12(3):685. doi: 10.3390/diagnostics12030685 (PMC8947154; doi:10.3390/diagnostics12030685)
Supplement: Supplementary file 1 [file diagnostics-12-00685-s001.zip]

Archive with 1 entries (1 files):
- diagnostics-1599233-supplementary.pdf
